# Supplementary material for: Genome Fractionation and Loss of Heterozygosity in Hybrids and Polyploids: Mechanisms, Consequences for Selection, and Link to Gene Function
Source: Mol Biol Evol. 2021 Aug 19;38(12):5255–74. doi: 10.1093/molbev/msab249 (PMC8662595; doi:10.1093/molbev/msab249)
Supplement: msab249_Supplementary_Data [file msab249_supplementary_data.zip]

Archive with 5 entries (5 files):
- appendix_S1_revfin.docx
- Figure_S1_revfin.docx
- Table_S1_Minor_rev2.xlsx
- Table_S2_Minor_rev2.xlsx
- Table_S3_final.xlsx
