# Supplementary material for: Genome Fractionation and Loss of Heterozygosity in Hybrids and Polyploids: Mechanisms, Consequences for Selection, and Link to Gene Function
Source: Mol Biol Evol. 2021 Aug 19;38(12):5255–74. doi: 10.1093/molbev/msab249 (PMC8662595; doi:10.1093/molbev/msab249)
Supplement: msab249_Supplementary_Data [file msab249_supplementary_data.zip › Table_S1_Minor_rev2.xlsx]

## Sheet: List1
Table S1: List of samples including sample name, biotype, sex, sequencing statistics and geographical origin.
sample	biotype	sex	no. of reads	no. of bases	mapped reads	locality	site ID	BioSample_Acc
csc008	TT	m	9328500	1890943172	7872341	Tnya river, Ukraine	22	SAMN15239116
csc009	EE	NA	10674754	2200211351	9160050	Kozačevski river, Bulgaria	3	SAMN15239117
csc011	EET	f	46169330	4546217825	24662190	Odra R. sites RQ, Poland	18	SAMN15239118
csc012	EEN	f	36325574	3585572296	18876965	Odra R. sites 509, Poland	16	SAMN15239119
csc013	EEN	f	44514804	4386326838	25987623	Čierna voda, Slovakia	1	data avilable at: http://titan.img.cas.cz/cobitis/data2021/
csc014	EEN	f	47084588	4630637949	27469787	Čierna voda, Slovakia	1	SAMN15239120
csc015	EEN	f	50128474	4925558699	25581023	Čierna voda, Slovakia	1	SAMN15239121
csc016	EEN	f	47466730	4675165684	28108072	Čierna voda, Slovakia	1	SAMN15239122
csc017	EEN	f	62526316	6142494088	32394947	Čierna voda, Slovakia	1	SAMN15239123
csc018	EEN	f	55335802	5446458549	30131168	Čierna voda, Slovakia	1	SAMN15239124
csc019	EE	NA	44761144	4406019008	23043480	Čierna voda, Slovakia	1	SAMN15239125
csc020	EE	NA	55359494	5451569580	28769818	Čierna voda, Slovakia	1	SAMN15239126
csc021	TT	m	42119812	2985717253	20350974	South Bug, Ukraine	19	SAMN15239127
csc022	TT	f	34584512	2448248483	16574306	Kodyma river, Ukraine	4	SAMN15239128
csc024	EE	NA	38482140	2734317798	18243498	Odra R. sites 801, Poland	11	SAMN15239129
csc025	EE	NA	37629664	2669330656	18231557	Odra R. sites 801, Poland	11	SAMN15239130
csc027	EE	m	54542982	3908825666	28305773	Kamcia r., Bulgaria	6	SAMN15239131
csc028	TT	f	32664314	2308852524	16036910	South Bug, Ukraine	2	SAMN15239132
csc029	EE	NA	38364748	2723397165	18384671	Kozačevski river, Bulgaria	3	SAMN15239133
csc033	TT	f	28098246	2010306058	14112070	Krym Alma river, Ukraine	5	SAMN15239135
csc034	TT	m	27835994	1951741228	13518951	Odra R. sites 705, Poland	12	SAMN15239136
csc035	TT	m	41334434	2940164538	20820869	Odra R. sites 701, Poland	10	SAMN15239137
csc036	NN	m	31546234	2250940100	16153019	Sucholužija, Ukraine	8	SAMN15239138
csc039	NN	NA	22567596	1603680625	10392416	Kuban river, Russia	14	SAMN15239139
csc046	EEN	f	35381744	2486580209	16471358	Odra R. sites RQ, Poland	18	SAMN15239141
csc052	ET	f	32020816	2249205626	14937219	Odra R. sites 701, Poland	10	SAMN15239142
csc055	EET	f	34678947	2432666387	15941455	Odra R. sites 510, Poland	15	SAMN15239143
csc056	EEN	f	32226860	2270486184	14849216	Sluč Vachovcy, Ukraine	20	SAMN15239144
csc057	ET	f	31545522	2190478704	14343725	Odra R. sites 701, Poland	10	SAMN15239145
csc067	ET	f	48483708	3434265969	23877555	Odra R. sites 701, Poland	10	SAMN15239147; whole genome data available at http://titan.img.cas.cz/cobitis/data2021/0701_12_R1.fastq.gz and http://titan.img.cas.cz/cobitis/data2020/0701_12_2.fq.gz
csc069	ET	f	16831044	1632439963	10815080	laboratory hybrid	NA	SAMN15239148
csc070	EE	m	20691516	2009443636	13090582	Olsztyn, Poland	17	SAMN15239149
csc071	ET	f	14455828	1399281976	8718131	laboratory hybrid	NA	SAMN15239150
csc072	TT	f	12540166	1218069246	8555642	Olsztyn, Poland	21	SAMN15239151
csc073	EN	f	24308246	2377911505	15929335	Ghiol lake, Romania	7	SAMN15239152
csc074	EN	f	19470508	1898963852	12481576	Ghiol lake, Romania	7	SAMN15239153
csc076	EET	f	36597710	3585778583	24666067	Odra R. sites 510, Poland	15	SAMN15239154
csc077	TT	NA	18349390	1778582689	11064568	Malaren lake, Sweden	13	SAMN15239155
csc078	EET	f	17368108	1693830781	10771162	Odra R. sites 510, Poland	15	SAMN15239156
csc079	EEN	f	22917494	2231070909	14125361	Odra R. sites 510, Poland	15	SAMN15239157
csc080	TT	NA	12337404	1200073223	7505927	Crimea, Ukraine	5	SAMN15239158
csc082	ETT	f	21529004	2091846439	13242462	Odra R. sites 704, Poland	9	SAMN15239159
csc086	ETT	f	20824472	2036604862	13308483	Odra R. sites 704, Poland	9	SAMN15239160
csc087	ETT	f	22230674	2174839517	14061887	Odra R. sites 701, Poland	10	SAMN15239161
csc089	ET	f	50135182	4898480713	27586948	Odra R. sites 701, Poland	10	SAMN15239163
csc090	ETT	f	34147738	3331600457	19960304	Odra R. sites 701, Poland	10	SAMN15239164
letters 'E', 'N' and ''T' indicate the genomes of parental species C. elongatoides, C. tanaitica and C. taenia, respectively, so that their combinations show particular hybrid's biotype (e.g. 'EEN' indicates a triploid hybrid with two genomes from C. elongatoides and one from C. tanatica).
