# Supplementary material for: Genome Fractionation and Loss of Heterozygosity in Hybrids and Polyploids: Mechanisms, Consequences for Selection, and Link to Gene Function
Source: Mol Biol Evol. 2021 Aug 19;38(12):5255–74. doi: 10.1093/molbev/msab249 (PMC8662595; doi:10.1093/molbev/msab249)
Supplement: msab249_Supplementary_Data [file msab249_supplementary_data.zip › Table_S2_Minor_rev2.xlsx]

## Sheet: Table_S2.
Table S2: Counts of SNPs detected per each sample and category.
sample	biotype	MLL	pr1a (xy x x)	pr1b (y x x)	prh2a (xy x xy | xy xy x)	prh2b (x x xy | x xy x)	prh2b1 (x y xy | x xy y)	sh3a (xy x y)	sh3b11 (x x y)	sh3b12 (x y x)	sh4a (xy xy xy)	sh4b (x xy xy)
csc012	EEN	5	6042	5	22053	32462	190	24441 (39%,41%,20%)	1576 (48%,33%,17%)	58 (47%,45%,8%)	1683	1085
csc013	EEN	9	5607	10	22767	32760	153	24911 (39%,42%,19%)	1499 (50%,32%,18%)	60 (33%,53%,14%)	1738	1055
csc014	EEN	7	6335	6	23342	32552	187	25132 (39%,41%,20%)	1501 (50%,31%,19%)	47 (30%,62%,8%)	1759	1051
csc015	EEN	7	6241	8	23138	32195	187	24910 (39%,41%,20%)	1523 (50%,31%,19%)	47 (31%,61%,8%)	1738	1056
csc016	EEN	7	6325	5	23301	32543	195	25122 (39%,42%,19%)	1500 (50%,31%,19%)	51 (31%,59%,10%)	1754	1059
csc017	EEN	7	6276	7	23183	32446	191	25087 (39%,41%,20%)	1511 (49%,31%20%)	58 (33%,52%,15%)	1764	1069
csc018	EEN	10	5094	8	22301	33242	442	23975 (39%,41%,20%)	2678 (46%,36%,18%)	47 (50%,31%,19%)	1791	1020
csc046	EEN	5	5975	5	22002	33883	217	24621 (39%,41%,20%)	1689 (48%,33%,19%)	65 (39%,51%,10%)	1602	1139
csc056	EEN	8	5269	3	21354	33794	220	24305 (39%,41%,20%)	1583 (47%,32%,21%)	105 (30%,59%,11%)	1588	1095
csc079	EEN	5	6150	3	22427	33299	189	24981 (39%,41%,20%)	1599 (49%,32%,19%)	66 (48%,42%,10%)	1703	1112
csc011	EET	4	1311	1	27159	28011	65	26142 (39%,40%,21%)	263 (49%,33%,18%)	36 (40%,45%,15%)	1908	873
csc055	EET	4	1308	0	27222	27898	88	25735 (39%,41%,20%)	375 (47%,33%,20%)	35 (30%,25%,45%)	1859	793
csc076	EET	4	1348	2	27452	29426	64	26875 (40%,41%,19%)	214 (51%,32%,17%)	44 (37%,23%,40%)	1921	898
csc078	EET	4	1250	1	25988	28153	93	25459 (40%,41%,19%)	356 (49%,34%,17%)	37 (30%,35%,35%)	1829	841
csc073	EN	3d	5477	39	18990	37118	291	24990 (39%,41%,20%)	1631 (50%,32%,18%)	354 (39%,45%,16%)	1499	1316
csc074	EN	3d	5455	29	18936	36999	284	24921 (39%,41%,20%)	1611 (50%,32%,18%)	354 (37%,46%,17%)	1484	1308
csc052	ET	11d	670	0	22716	33189	89	25929 (40%,40%,20%)	181 (43%,34%,23%)	125 (35%,42%,23%)	1540	1180
csc057	ET	1d	921	2	22651	33056	88	25740 (39%,41%,21%)	170 (51%,30%,19%)	108 (37%,39%,24%)	1495	1192
csc067	ET	1d	949	4	23382	33757	90	26568 (40%,41%,19%)	168 (51%,30%,19%)	117 (36%,38%,26%)	1567	1235
csc069	ET	F1	24	0	23788	32428	6	26777 (40%,40%,20%)	13 (65%,26%,19%)	73 (37%,41%,22%)	1624	1146
csc071	ET	F1	19	0	22938	31122	11	25711 (40%,41%,19%)	31 (49%,31%,20%)	49 (37%,47%,16%)	1545	1123
csc089	ET	1d	961	6	23530	32611	126	26798 (40%,41%,19%)	199 (48%,32%,20%)	113 (37%,26%,27%)	1637	1203
csc082	ETT	6	663	0	24587	30940	27	26398 (40%,41%,19%)	4 (50%,25%,25%)	162 (42%,40%,18%)	1729	1065
csc086	ETT	6	668	0	24805	31166	24	26586 (40%,41%,19%)	2 (50%,50%,0%)	151 (35%,39%,26%)	1728	1075
csc087	ETT	1	959	0	25175	30859	41	26644 (40%,41%,19%)	4 (25%,50%,25%)	144 (40%,35%,25%)	1712	1107
csc090	ETT	1	965	1	25455	31005	35	26880 (40%,41%,19%)	2 (50%,50%,0%)	135 (41%,36%,23%)	1740	1101
For each hybrid, we indicate its biotype, MLL, and number of SNPs in given category. In title, we define in parentheses each category by demonstrating allelic states at SNP in asexual hybrid (H) and both parental species (P1, P2), separated by space (i.e. H P1, P2). Symbols 'x' and 'y' stand for parental's variants and for example, cathegory sh3b11 means that Hybrid (H) is fixed for variant 'x', …
