# Supplementary material for: Genome Fractionation and Loss of Heterozygosity in Hybrids and Polyploids: Mechanisms, Consequences for Selection, and Link to Gene Function
Source: Mol Biol Evol. 2021 Aug 19;38(12):5255–74. doi: 10.1093/molbev/msab249 (PMC8662595; doi:10.1093/molbev/msab249)
Supplement: msab249_Supplementary_Data [file msab249_supplementary_data.zip › Table_S3_final.xlsx]

## Sheet: List1
Table caption: Top 20 enriched GO terms cathegories BP – biological process, MF – molecular function, ranked by p value in each hybrid biotype.
	ET (292 LOH positive genes, 4582 annotated with diagnostic SNP)			ETT (226 LOH positive genes, 4582 annotated with diagnostic SNP)			EET (662 LOH positive genes, 4582 annotated with diagnostic SNP)			EN (755 LOH positive genes, 3197 annotated with diagnostic SNP)			EEN (1235 LOH positive genes, 3197 annotated with diagnostic SNP)
BP	GO:0006020	inositol metabolic process	pV 0.0002563 (3 vs 3 )	GO:0006089	lactate metabolic process	pV 0.0001184 (3 vs 3 )	GO:0009310	amine catabolic process	pV 0.0050830 (4 vs 6 )	GO:0002274	myeloid leukocyte activation	pV 0.0030915 (4 vs 4 )	GO:0008654	phospholipid biosynthetic process	pV 0.0023044 (15 vs 21 )
	GO:0034637	cellular carbohydrate biosynthetic process	pV 0.0008544 (5 vs 13 )	GO:0015840	urea transport	pV 0.0004566 (3 vs 4 )	GO:0042402	cellular biogenic amine catabolic process	pV 0.0050830 (4 vs 6 )	GO:0097503	sialylation	pV 0.0030915 (4 vs 4 )	GO:0046474	glycerophospholipid biosynthetic process	pV 0.0034123 (12 vs 16 )
	GO:0006021	inositol biosynthetic process	pV 0.0040481 (2 vs 2 )	GO:0071918	urea transmembrane transport	pV 0.0004566 (3 vs 4 )	GO:0006576	cellular biogenic amine metabolic process	pV 0.0061654 (6 vs 13 )	GO:0006826	iron ion transport	pV 0.0035085 (5 vs 6 )	GO:0006664	glycolipid metabolic process	pV 0.0044367 (9 vs 11 )
	GO:0000271	polysaccharide biosynthetic process	pV 0.0073965 (3 vs 7 )	GO:0009161	ribonucleoside monophosphate metabolic process	pV 0.0005161 (6 vs 22 )	GO:0044106	cellular amine metabolic process	pV 0.0061654 (6 vs 13 )	GO:0006576	cellular biogenic amine metabolic process	pV 0.0053140 (7 vs 11 )	GO:1903509	liposaccharide metabolic process	pV 0.0044367 (9 vs 11 )
	GO:0033692	cellular polysaccharide biosynthetic process	pV 0.0073965 (3 vs 7 )	GO:0006833	water transport	pV 0.0010999 (3 vs 5 )	GO:0009063	cellular amino acid catabolic process	pV 0.0069527 (12 vs 39 )	GO:0044106	cellular amine metabolic process	pV 0.0053140 (7 vs 11 )	GO:0030968	endoplasmic reticulum unfolded protein response	pV 0.0067681 (11 vs 15 )
	GO:0044262	cellular carbohydrate metabolic process	pV 0.0086783 (6 vs 29 )	GO:0042044	fluid transport	pV 0.0010999 (3 vs 5 )	GO:0009308	amine metabolic process	pV 0.0094913 (6 vs 14 )	GO:0070085	glycosylation	pV 0.0064850 (15 vs 34 )	GO:0034620	cellular response to unfolded protein	pV 0.0067681 (11 vs 15 )
	GO:0016051	carbohydrate biosynthetic process	pV 0.0108831 (5 vs 22 )	GO:0009156	ribonucleoside monophosphate biosynthetic process	pV 0.0018383 (5 vs 19 )	GO:1901606	alpha-amino acid catabolic process	pV 0.0101599 (11 vs 36 )	GO:0000041	transition metal ion transport	pV 0.0073431 (6 vs 9 )	GO:0061061	muscle structure development	pV 0.0081571 (21 vs 35 )
	GO:0006207	de novo' pyrimidine nucleobase biosynthetic process	pV 0.0116319 (2 vs 3 )	GO:0009123	nucleoside monophosphate metabolic process	pV 0.0020320 (6 vs 28 )	GO:1903671	negative regulation of sprouting angiogenesis	pV 0.0107195 (3 vs 4 )	GO:0032386	regulation of intracellular transport	pV 0.0082349 (9 vs 17 )	GO:0014706	striated muscle tissue development	pV 0.0084698 (14 vs 21 )
	GO:0006273	lagging strand elongation	pV 0.0116319 (2 vs 3 )	GO:0019755	one-carbon compound transport	pV 0.0021199 (3 vs 6 )	GO:1905952	regulation of lipid localization	pV 0.0107195 (3 vs 4 )	GO:0006486	protein glycosylation	pV 0.0092227 (14 vs 32 )	GO:0060537	muscle tissue development	pV 0.0084698 (14 vs 21 )
	GO:0006658	phosphatidylserine metabolic process	pV 0.0116319 (2 vs 3 )	GO:0010155	regulation of proton transport	pV 0.0024225 (2 vs 2 )	GO:0043648	dicarboxylic acid metabolic process	pV 0.0132113 (7 vs 19 )	GO:0043413	macromolecule glycosylation	pV 0.0092227 (14 vs 32 )	GO:0007346	regulation of mitotic cell cycle	pV 0.0087031 (18 vs 29 )
	GO:0048308	organelle inheritance	pV 0.0116319 (2 vs 3 )	GO:0017144	drug metabolic process	pV 0.0024314 (12 vs 96 )	GO:0007098	centrosome cycle	pV 0.0186441 (4 vs 8 )	GO:0009308	amine metabolic process	pV 0.0101800 (7 vs 12 )	GO:0007519	skeletal muscle tissue development	pV 0.0116693 (9 vs 12 )
	GO:0048313	Golgi inheritance	pV 0.0116319 (2 vs 3 )	GO:0001522	pseudouridine synthesis	pV 0.0035753 (3 vs 7 )	GO:0006021	inositol biosynthetic process	pV 0.0208470 (2 vs 2 )	GO:0002263	cell activation involved in immune response	pV 0.0131308 (3 vs 3 )	GO:0070085	glycosylation	pV 0.0130788 (20 vs 34 )
	GO:0050878	regulation of body fluid levels	pV 0.0158252 (5 vs 24 )	GO:0006040	amino sugar metabolic process	pV 0.0035753 (3 vs 7 )	GO:0006313	transposition, DNA-mediated	pV 0.0208470 (2 vs 2 )	GO:0002275	myeloid cell activation involved in immune response	pV 0.0131308 (3 vs 3 )	GO:0006486	protein glycosylation	pV 0.0135671 (19 vs 32 )
	GO:0032509	endosome transport via multivesicular body sorting pathway	pV 0.0161340 (3 vs 9 )	GO:0050707	regulation of cytokine secretion	pV 0.0035753 (3 vs 7 )	GO:0006884	cell volume homeostasis	pV 0.0208470 (2 vs 2 )	GO:0002366	leukocyte activation involved in immune response	pV 0.0131308 (3 vs 3 )	GO:0043413	macromolecule glycosylation	pV 0.0135671 (19 vs 32 )
	GO:0046112	nucleobase biosynthetic process	pV 0.0161340 (3 vs 9 )	GO:0009124	nucleoside monophosphate biosynthetic process	pV 0.0036882 (5 vs 22 )	GO:0035914	skeletal muscle cell differentiation	pV 0.0208470 (2 vs 2 )	GO:0006591	ornithine metabolic process	pV 0.0131308 (3 vs 3 )	GO:0006986	response to unfolded protein	pV 0.0141509 (11 vs 16 )
	GO:0032880	regulation of protein localization	pV 0.0220732 (5 vs 26 )	GO:0051223	regulation of protein transport	pV 0.0045266 (5 vs 23 )	GO:0043297	apical junction assembly	pV 0.0208470 (2 vs 2 )	GO:0006627	protein processing involved in protein targeting to mitochondrion	pV 0.0131308 (3 vs 3 )	GO:0007517	muscle organ development	pV 0.0147493 (12 vs 18 )
	GO:0006271	DNA strand elongation involved in DNA replication	pV 0.0222870 (2 vs 4 )	GO:0070201	regulation of establishment of protein localization	pV 0.0045266 (5 vs 23 )	GO:0070278	extracellular matrix constituent secretion	pV 0.0208470 (2 vs 2 )	GO:0060628	regulation of ER to Golgi vesicle-mediated transport	pV 0.0131308 (3 vs 3 )	GO:0035967	cellular response to topologically incorrect protein	pV 0.0147493 (12 vs 18 )
	GO:0006699	bile acid biosynthetic process	pV 0.0222870 (2 vs 4 )	GO:0044281	small molecule metabolic process	pV 0.0051050 (31 vs 392 )	GO:0070830	bicellular tight junction assembly	pV 0.0208470 (2 vs 2 )	GO:0016121	carotene catabolic process	pV 0.0131308 (3 vs 3 )	GO:0016055	Wnt signaling pathway	pV 0.0150455 (13 vs 20 )
	GO:0045747	positive regulation of Notch signaling pathway	pV 0.0222870 (2 vs 4 )	GO:0006081	cellular aldehyde metabolic process	pV 0.0051144 (4 vs 15 )	GO:0019442	tryptophan catabolic process to acetyl-CoA	pV 0.0208470 (2 vs 2 )	GO:0051055	negative regulation of lipid biosynthetic process	pV 0.0131308 (3 vs 3 )	GO:0045017	glycerolipid biosynthetic process	pV 0.0150455 (13 vs 20 )
	GO:0019856	pyrimidine nucleobase biosynthetic process	pV 0.0222870 (2 vs 4 )	GO:0019752	carboxylic acid metabolic process	pV 0.0051469 (19 vs 204 )	GO:0019918	peptidyl-arginine methylation, to symmetrical-dimethyl arginine	pV 0.0208470 (2 vs 2 )	GO:0046247	terpene catabolic process	pV 0.0131308 (3 vs 3 )	GO:0051129	negative regulation of cellular component organization	pV 0.0150455 (13 vs 20 )
MF	GO:0008934	inositol monophosphate 1-phosphatase activity	pV 0.0040481 (2 vs 2 )	GO:0015204	urea transmembrane transporter activity	pV 0.0004566 (3 vs 4 )	GO:0008169	C-methyltransferase activity	pV 0.0030041 (3 vs 3 )	GO:0008373	sialyltransferase activity	pV 0.00309154 (4 vs 4 )	GO:0016853	isomerase activity	pV 0.0056606 (30 vs 53 )
	GO:0052832	inositol monophosphate 3-phosphatase activity	pV 0.0040481 (2 vs 2 )	GO:0005372	water transmembrane transporter activity	pV 0.0010999 (3 vs 5 )	GO:0046906	tetrapyrrole binding	pV 0.0155203 (11 vs 38 )	GO:0008198	ferrous iron binding	pV 0.0125491 (4 vs 5 )	GO:0016702	oxidoreductase activity, acting on single donors with incorporation of molecular oxygen, incorporation of two atoms of oxygen	pV 0.0057379 (10 vs 13 )
	GO:0052833	inositol monophosphate 4-phosphatase activity	pV 0.0040481 (2 vs 2 )	GO:0004301	epoxide hydrolase activity	pV 0.0024225 (2 vs 2 )	GO:0003994	aconitate hydratase activity	pV 0.0208470 (2 vs 2 )	GO:0003834	beta-carotene 15,15'-monooxygenase activity	pV 0.0131308 (3 vs 3 )	GO:0016701	oxidoreductase activity, acting on single donors with incorporation of molecular oxygen	pV 0.0131605 (10 vs 14 )
	GO:0052834	inositol monophosphate phosphatase activity	pV 0.0040481 (2 vs 2 )	GO:0015267	channel activity	pV 0.0029894 (7 vs 40 )	GO:0005225	volume-sensitive anion channel activity	pV 0.0208470 (2 vs 2 )	GO:0004744	retinal isomerase activity	pV 0.0131308 (3 vs 3 )	GO:0031491	nucleosome binding	pV 0.0154665 (6 vs 7 )
	GO:0003909	DNA ligase activity	pV 0.0116319 (2 vs 3 )	GO:0022803	passive transmembrane transporter activity	pV 0.0029894 (7 vs 40 )	GO:0008073	ornithine decarboxylase inhibitor activity	pV 0.0208470 (2 vs 2 )	GO:0008484	sulfuric ester hydrolase activity	pV 0.0131308 (3 vs 3 )	GO:0008373	sialyltransferase activity	pV 0.0222024 (4 vs 4 )
	GO:0008252	nucleotidase activity	pV 0.0116319 (2 vs 3 )	GO:0008233	peptidase activity	pV 0.0073609 (17 vs 181 )	GO:0008425	2-polyprenyl-6-methoxy-1,4-benzoquinone methyltransferase activity	pV 0.0208470 (2 vs 2 )	GO:0010436	carotenoid dioxygenase activity	pV 0.0131308 (3 vs 3 )	GO:0016229	steroid dehydrogenase activity	pV 0.0222024 (4 vs 4 )
	GO:0035251	UDP-glucosyltransferase activity	pV 0.0116319 (2 vs 3 )	GO:0003707	steroid hormone receptor activity	pV 0.0102056 (4 vs 18 )	GO:0008430	selenium binding	pV 0.0208470 (2 vs 2 )	GO:0016853	isomerase activity	pV 0.0142889 (20 vs 53 )	GO:0004180	carboxypeptidase activity	pV 0.0232167 (8 vs 11 )
	GO:0008237	metallopeptidase activity	pV 0.0137014 (7 vs 41 )	GO:0004568	chitinase activity	pV 0.0136048 (2 vs 4 )	GO:0008934	inositol monophosphate 1-phosphatase activity	pV 0.0208470 (2 vs 2 )	GO:0016702	oxidoreductase activity, acting on single donors with incorporation of molecular oxygen, incorporation of two atoms of oxygen	pV 0.0176264 (7 vs 13 )	GO:0051213	dioxygenase activity	pV 0.0336734 (17 vs 30 )
	GO:0004222	metalloendopeptidase activity	pV 0.0198506 (4 vs 17 )	GO:0005504	fatty acid binding	pV 0.0136048 (2 vs 4 )	GO:0015643	toxic substance binding	pV 0.0208470 (2 vs 2 )	GO:0005085	guanyl-nucleotide exchange factor activity	pV 0.0265469 (11 vs 26 )	GO:0016780	phosphotransferase activity, for other substituted phosphate groups	pV 0.0348664 (5 vs 6 )
	GO:0000166	nucleotide binding	pV 0.0200949 (50 vs 593 )	GO:0008061	chitin binding	pV 0.0136048 (2 vs 4 )	GO:0030580	quinone cofactor methyltransferase activity	pV 0.0208470 (2 vs 2 )	GO:0016701	oxidoreductase activity, acting on single donors with incorporation of molecular oxygen	pV 0.0282066 (7 vs 14 )	GO:0031418	L-ascorbic acid binding	pV 0.0348664 (5 vs 6 )
	GO:1901265	nucleoside phosphate binding	pV 0.0200949 (50 vs 593 )	GO:0015250	water channel activity	pV 0.0136048 (2 vs 4 )	GO:0035243	protein-arginine omega-N symmetric methyltransferase activity	pV 0.0208470 (2 vs 2 )	GO:0004190	aspartic-type endopeptidase activity	pV 0.0306303 (4 vs 6 )	GO:0016491	oxidoreductase activity	pV 0.0363720 (103 vs 232 )
	GO:0015144	carbohydrate transmembrane transporter activity	pV 0.0222870 (2 vs 4 )	GO:0016803	ether hydrolase activity	pV 0.0136048 (2 vs 4 )	GO:0052832	inositol monophosphate 3-phosphatase activity	pV 0.0208470 (2 vs 2 )	GO:0070001	aspartic-type peptidase activity	pV 0.0306303 (4 vs 6 )	GO:0042623	ATPase activity, coupled	pV 0.0364432 (26 vs 50 )
	GO:0015250	water channel activity	pV 0.0222870 (2 vs 4 )	GO:0052689	carboxylic ester hydrolase activity	pV 0.0165914 (5 vs 31 )	GO:0052833	inositol monophosphate 4-phosphatase activity	pV 0.0208470 (2 vs 2 )	GO:0008289	lipid binding	pV 0.0376407 (24 vs 72 )	GO:0016705	oxidoreductase activity, acting on paired donors, with incorporation or reduction of molecular oxygen	pV 0.0416584 (24 vs 46 )
	GO:0042813	Wnt-activated receptor activity	pV 0.0222870 (2 vs 4 )	GO:0008028	monocarboxylic acid transmembrane transporter activity	pV 0.0187098 (3 vs 12 )	GO:0052834	inositol monophosphate phosphatase activity	pV 0.0208470 (2 vs 2 )	GO:0015631	tubulin binding	pV 0.03776904 (10 vs 24 )	GO:0016859	cis-trans isomerase activity	pV 0.0428033 (12 vs 20 )
	GO:0043167	ion binding	pV 0.0232659 (95 vs 1250 )	GO:0070011	peptidase activity, acting on L-amino acid peptides,	pV 0.0195862 (15 vs 170 )	GO:0020037	heme binding	pV 0.0225758 (10 vs 35 )	GO:0016878	acid-thiol ligase activity	pV 0.0387097 (5 vs 9 )	GO:0031406	carboxylic acid binding	pV 0.0443559 (11 vs 18 )
	GO:0097367	carbohydrate derivative binding	pV 0.0265965 (45 vs 533 )	GO:0008236	serine-type peptidase activity	pV 0.0218787 (6 vs 45 )	GO:0016861	intramolecular oxidoreductase activity, interconverting aldoses and ketoses	pV 0.0239291 (3 vs 5 )	GO:0008017	microtubule binding	pV 0.0414832 (8 vs 18 )	GO:0043177	organic acid binding	pV 0.0443559 (11 vs 18 )
	GO:0035639	purine ribonucleoside triphosphate binding	pV 0.0332786 (42 vs 499 )	GO:0016825	hydrolase activity, acting on acid phosphorus-nitrogen bonds	pV 0.0218787 (6 vs 45 )	GO:0050145	nucleoside monophosphate kinase activity	pV 0.0427752 (3 vs 6 )	GO:0016877	ligase activity, forming carbon-sulfur bonds	pV 0.0423710 (7 vs 15 )	GO:0016860	intramolecular oxidoreductase activity	pV 0.0456027 (10 vs 16 )
	GO:0017111	nucleoside-triphosphatase activity	pV 0.0340480 (20 vs 204 )	GO:0017171	serine hydrolase activity	pV 0.0218787 (6 vs 45 )	GO:0004022	alcohol dehydrogenase (NAD+) activity	pV 0.0565327 (2 vs 3 )	GO:0003857	3-hydroxyacyl-CoA dehydrogenase activity	pV 0.0432487 (3 vs 4 )	GO:0010436	carotenoid dioxygenase activity	pV 0.0575605 (3 vs 3 )
	GO:0005372	water transmembrane transporter activity	pV 0.0355939 (2 vs 5 )	GO:0009982	pseudouridine synthase activity	pV 0.0219414 (2 vs 5 )	GO:0004185	serine-type carboxypeptidase activity	pV 0.0565327 (2 vs 3 )	GO:0015232	heme transporter activity	pV 0.0432487 (3 vs 4 )	GO:0004744	retinal isomerase activity	pV 0.0575605 (3 vs 3 )
	GO:0016668	oxidoreductase activity, acting on a sulfur group of donors	pV 0.0355939 (2 vs 5 )	GO:0016801	hydrolase activity, acting on ether bonds	pV 0.0219414 (2 vs 5 )	GO:0042577	lipid phosphatase activity	pV 0.0565327 (2 vs 3 )	GO:0042500	aspartic endopeptidase activity,intramembrane cleaving	pV 0.0432487 (3 vs 4 )	GO:0008484	sulfuric ester hydrolase activity	pV 0.0575605 (3 vs 3 )
	For each hybrid biotype we indicate number of genes affected by LOH event and total number of annotated genes with diagnostic SNP relevant for given combination of parental species. For each GO term, we indicate its ID, description and uncorrected p value, as well as numbers of LOH-positive genes and total number of genes with given GO in parentheses. Underlined GO terms appeared significantly en…
	buttercream	inositol biosynthetic process
	brown	inositol monophosphate phosphatase activity
	cyan	water transmembrane transporter activity
	blue	amine metabolic process
	red	glycosylation
	light yellow	sialyltransferase activity
	purple	isomerase activity
	dark blue	sulfuric ester hydrolase activity
	dark brown	carotenoid dioxygenase activity
	pink	oxidoreductase activity, acting on single donors with incorporation of molecular oxygen
